# Supplementary material for: Phylodynamic Analysis Suggests That Deer Species May Be a True Reservoir for Hepatitis E Virus Genotypes 3 and 4
Source: Microorganisms. 2023 Feb 1;11(2):375. doi: 10.3390/microorganisms11020375 (PMC9967072; doi:10.3390/microorganisms11020375)
Supplement: Supplementary file 1 [file microorganisms-11-00375-s001.zip]

Archive with 1 entries (1 files):
- microorganisms-2129236-supplementary/Supplement.pdf
